# Supplementary material for: From Full Spectra to Compact Signatures: Kolmogorov-Arnold Network-Based Hyperspectral Authentication of Dried Fish Maw
Source: Biosensors (Basel). 2026 Jun 1;16(6):315. doi: 10.3390/bios16060315 (PMC13297219; doi:10.3390/bios16060315)
Supplement: Supplementary file 1 [file biosensors-16-00315-s001.zip]

Archive with 1 entries (1 files):
- biosensors-4300776-supplementary.pdf
